# Supplementary material for: Targets and Potential Mechanism of Scutellaria baicalensis in Treatment of Primary Hepatocellular Carcinoma Based on Bioinformatics Analysis
Source: J Oncol. 2022 Feb 12;2022:8762717. doi: 10.1155/2022/8762717 (PMC8858046; doi:10.1155/2022/8762717)
Supplement: Supplementary Materials — Supplementary Table S1: single-cell analysis. Supplementary Table S2: GEO external dataset validation results. Supplementary Table S3: gene coefficient involved in model construction. Supplementary Table S4: cluster results of gene expression patterns under Scutellaria baicalensis treatment. Supplementary Table S5: literature mining on the interaction between CGRSB and SB main components . [file 8762717.f1.zip › 8762717.f1/Supplementary Table S3.txt]

Gene	Coef
SHOC2	-0.147727980389393
ERH	0.235794723502393
GRIN2D	0.679125746584032
PPAT	0.223700371240972
PLIN5	-0.0270691333260955
CD79A	-0.173225869887342
AKIRIN1	0.21995354016883
RTN3	0.406763842402662
MTPN	0.224149929706036
SGK1	-0.129022807682405
GDI2	0.114871745277192
NKX2-8	0.650000556872175
TMCO3	0.0254262169283254
SLC25A15	-0.0144601069417158
GOLGB1	-0.436539619035149
