# Supplementary material for: Targets and Potential Mechanism of Scutellaria baicalensis in Treatment of Primary Hepatocellular Carcinoma Based on Bioinformatics Analysis
Source: J Oncol. 2022 Feb 12;2022:8762717. doi: 10.1155/2022/8762717 (PMC8858046; doi:10.1155/2022/8762717)
Supplement: Supplementary Materials — Supplementary Table S1: single-cell analysis. Supplementary Table S2: GEO external dataset validation results. Supplementary Table S3: gene coefficient involved in model construction. Supplementary Table S4: cluster results of gene expression patterns under Scutellaria baicalensis treatment. Supplementary Table S5: literature mining on the interaction between CGRSB and SB main components . [file 8762717.f1.zip › 8762717.f1/Supplementary Table S4.txt]

ID	cluster
1/2-SBSRNA4	9
A1BG	7
A1BG-AS1	3
A1CF	6
A2LD1	1
A2M	9
A2ML1	1
A4GALT	2
A4GNT	1
AAAS	6
AACS	4
AADAC	5
AADAT	1
AAGAB	7
AAK1	10
AAMP	4
AANAT	1
AARS	3
AARS2	5
AARSD1	7
AASDH	6
AASDHPPT	6
AASS	5
AATF	3
AATK	1
ABAT	1
ABCA1	6
ABCA10	7
ABCA11P	7
ABCA12	8
ABCA13	5
ABCA2	2
ABCA3	4
ABCA4	8
ABCA5	10
ABCA6	2
ABCA7	4
ABCA9	2
ABCB1	3
ABCB10	7
ABCB11	4
ABCB4	4
ABCB6	1
ABCB7	8
ABCB8	2
ABCB9	3
ABCC1	10
ABCC10	7
ABCC11	2
ABCC13	1
ABCC2	3
ABCC3	4
ABCC4	8
ABCC5	9
ABCC6	1
ABCC8	9
ABCC9	1
ABCD1	6
ABCD2	2
ABCD3	4
ABCD4	7
ABCE1	4
ABCF1	3
ABCF2	3
ABCF3	2
ABCG1	7
ABCG2	7
ABCG4	7
ABCG5	9
ABHD1	1
ABHD10	5
ABHD11	1
ABHD12	5
ABHD13	1
ABHD14A	6
ABHD14B	10
ABHD15	10
ABHD16A	7
ABHD16B	1
ABHD2	3
ABHD3	4
ABHD4	5
ABHD5	1
ABHD6	9
ABHD8	4
ABI1	10
ABI2	8
ABI3	1
ABI3BP	1
ABL1	10
ABL2	8
ABLIM1	7
ABLIM2	2
ABLIM3	8
ABO	4
ABP1	5
ABR	8
ABRA	5
ABT1	2
ABTB1	10
ABTB2	8
ACAA1	6
ACAA2	5
ACACA	7
ACACB	3
ACAD10	7
ACAD11	8
ACAD8	3
ACAD9	1
ACADL	2
ACADM	8
ACADS	3
ACADSB	5
ACADVL	7
ACAN	10
ACAP1	3
ACAP2	10
ACAP3	7
ACAT1	7
ACAT2	9
ACBD3	6
ACBD4	3
ACBD5	9
ACBD6	1
ACBD7	5
ACCN1	2
ACCN2	5
ACCN3	6
ACCN4	1
ACCS	4
ACD	8
ACE	8
ACE2	6
ACER3	4
ACHE	10
ACIN1	4
ACLY	10
ACN9	10
ACO1	8
ACO2	8
ACOT1	9
ACOT11	1
ACOT12	8
ACOT13	5
ACOT2	5
ACOT4	2
ACOT7	3
ACOT8	1
ACOT9	7
ACOX1	8
ACOX2	5
ACOX3	7
ACP1	1
ACP2	3
ACP5	1
ACP6	7
ACPL2	5
ACPT	9
ACR	5
ACRBP	10
ACRC	7
ACSBG1	2
ACSBG2	9
ACSF2	9
ACSF3	9
ACSL1	4
ACSL3	8
ACSL4	10
ACSL5	3
ACSL6	1
ACSM1	2
ACSM2A	2
ACSM2B	5
ACSM3	4
ACSM5	2
ACSS1	1
ACSS2	9
ACSS3	3
ACTA1	5
ACTA2	4
ACTB	2
ACTBL2	10
ACTC1	4
ACTG1	4
ACTG2	5
ACTL6A	4
ACTL6B	2
ACTL7A	7
ACTL7B	9
ACTL8	1
ACTL9	2
ACTN1	10
ACTN2	5
ACTN3	10
ACTN4	10
ACTR10	7
ACTR1A	3
ACTR1B	4
ACTR2	10
ACTR3	4
ACTR3B	7
ACTR3BP2	4
ACTR3C	1
ACTR5	7
ACTR6	9
ACTR8	1
ACTRT1	4
ACTRT2	2
ACVR1	8
ACVR1B	2
ACVR1C	8
ACVR2A	8
ACVR2B	10
ACVRL1	2
ACY1	3
ACY3	6
ACYP2	1
ADA	5
ADAD2	1
ADAL	8
ADAM10	8
ADAM11	1
ADAM12	2
ADAM15	3
ADAM17	9
ADAM18	2
ADAM19	8
ADAM2	2
ADAM20	2
ADAM21	10
ADAM22	1
ADAM23	5
ADAM28	3
ADAM30	6
ADAM32	2
ADAM33	2
ADAM6	9
ADAM7	10
ADAM8	10
ADAM9	4
ADAMDEC1	1
ADAMTS1	1
ADAMTS10	2
ADAMTS12	5
ADAMTS13	1
ADAMTS14	6
ADAMTS15	10
ADAMTS16	7
ADAMTS18	2
ADAMTS19	3
ADAMTS2	2
ADAMTS20	7
ADAMTS3	1
ADAMTS4	9
ADAMTS5	10
ADAMTS6	10
ADAMTS7	6
ADAMTS8	9
ADAMTS9	9
ADAMTSL1	5
ADAMTSL2	2
ADAMTSL3	1
ADAMTSL4	10
ADAMTSL5	1
ADAP1	7
ADAP2	9
ADAR	10
ADARB1	9
ADARB2	9
ADARB2-AS1	7
ADAT1	4
ADAT2	1
ADAT3	1
ADC	2
ADCK1	3
ADCK2	8
ADCK3	3
ADCK4	3
ADCK5	3
ADCY1	4
ADCY10	10
ADCY3	1
ADCY4	3
ADCY5	3
ADCY6	4
ADCY7	8
ADCY8	9
ADCY9	8
ADCYAP1	1
ADCYAP1R1	1
ADD1	10
ADD2	9
ADD3	10
ADH1A	10
ADH1B	2
ADH1C	10
ADH4	1
ADH5	4
ADH6	5
ADHFE1	6
ADI1	10
ADIPOQ	2
ADIPOR1	10
ADIPOR2	4
ADK	9
ADM	8
ADM2	4
ADNP	8
ADNP2	10
ADO	4
ADORA1	9
ADORA2A	8
ADORA2B	7
ADORA3	2
ADPGK	4
ADPRHL1	4
ADPRHL2	7
ADRA1A	1
ADRA1B	2
ADRA1D	5
ADRA2A	8
ADRA2C	7
ADRB2	5
ADRB3	9
ADRBK1	7
ADRBK2	9
ADRM1	3
ADSL	7
ADSS	10
ADSSL1	6
AEBP1	2
AEBP2	8
AEN	10
AES	10
AFAP1	8
AFAP1-AS1	2
AFAP1L1	8
AFAP1L2	8
AFF1	10
AFF3	5
AFF4	4
AFG3L1P	3
AFG3L2	3
AFM	10
AFMID	6
AFP	4
AFTPH	8
AGA	7
AGAP1	10
AGAP10	6
AGAP2	1
AGAP3	5
AGAP7	7
AGAP8	7
AGBL1	8
AGBL2	8
AGBL3	5
AGBL4	5
AGBL5	5
AGER	5
AGFG1	4
AGFG2	5
AGGF1	2
AGK	8
AGL	1
AGMAT	1
AGMO	5
AGPAT1	7
AGPAT2	3
AGPAT3	9
AGPAT4	10
AGPAT4-IT1	2
AGPAT5	8
AGPAT6	3
AGPAT9	3
AGPHD1	5
AGPS	8
AGR2	7
AGR3	1
AGRN	6
AGRP	5
AGSK1	3
AGT	9
AGTPBP1	1
AGTR1	8
AGTRAP	3
AGXT	6
AGXT2L1	1
AGXT2L2	8
AHCTF1	3
AHCY	9
AHCYL1	10
AHCYL2	9
AHDC1	6
AHI1	7
AHNAK	6
AHNAK2	2
AHR	8
AHRR	1
AHSA1	7
AHSA2	1
AHSG	5
AHSP	8
AIDA	4
AIF1	5
AIF1L	5
AIFM1	9
AIFM2	7
AIFM3	7
AIG1	5
AIM1	1
AIM1L	9
AIM2	2
AIMP1	7
AIMP2	7
AIP	3
AIPL1	3
AIRE	7
AJUBA	4
AK1	1
AK2	7
AK3	10
AK4	6
AK5	5
AK7	4
AK8	10
AKAP1	5
AKAP10	10
AKAP11	9
AKAP12	3
AKAP13	8
AKAP14	2
AKAP17A	7
AKAP4	9
AKAP5	7
AKAP6	2
AKAP7	5
AKAP8	1
AKAP8L	3
AKAP9	9
AKD1	8
AKIP1	1
AKIRIN1	6
AKIRIN2	10
AKIRIN2-AS1	6
AKNAD1	1
AKR1A1	7
AKR1B1	4
AKR1B10	3
AKR1C1	5
AKR1C3	4
AKR1C4	3
AKR1D1	6
AKR1E2	7
AKR7A2	10
AKR7A2P1	3
AKR7A3	4
AKR7L	6
AKT1	3
AKT1S1	4
AKT2	3
AKTIP	4
ALAD	10
ALAS1	7
ALAS2	2
ALB	5
ALCAM	5
ALDH16A1	5
ALDH18A1	10
ALDH1A1	10
ALDH1A2	1
ALDH1A3	1
ALDH1B1	7
ALDH1L1	5
ALDH1L2	8
ALDH2	9
ALDH3A1	7
ALDH3A2	4
ALDH3B1	2
ALDH3B2	1
ALDH4A1	6
ALDH5A1	7
ALDH6A1	6
ALDH7A1	5
ALDH8A1	4
ALDH9A1	6
ALDOA	6
ALDOAP2	4
ALDOB	5
ALDOC	6
ALG1	1
ALG10	6
ALG10B	8
ALG11	1
ALG12	5
ALG13	7
ALG14	1
ALG1L	3
ALG2	4
ALG3	1
ALG5	1
ALG6	1
ALG8	5
ALG9	9
ALKBH1	3
ALKBH2	1
ALKBH3	7
ALKBH4	6
ALKBH5	10
ALKBH6	7
ALKBH7	5
ALKBH8	6
ALLC	6
ALMS1	9
ALMS1P	4
ALOX12	9
ALOX12B	1
ALOX12P2	7
ALOX15	2
ALOX15B	1
ALOX5	4
ALOX5AP	6
ALOXE3	2
ALPI	2
ALPK1	6
ALPK2	4
ALPK3	10
ALPL	9
ALPP	5
ALPPL2	6
ALS2	4
ALS2CL	2
ALS2CR12	7
ALS2CR8	4
ALX1	5
ALX3	8
ALX4	2
AMACR	3
AMBN	6
AMBP	9
AMBRA1	8
AMD1	4
AMDHD1	10
AMDHD2	1
AMELX	1
AMELY	2
AMFR	3
AMH	5
AMHR2	10
AMICA1	5
AMIGO1	3
AMIGO3	1
AMMECR1	1
AMMECR1L	8
AMN	6
AMN1	4
AMOTL1	1
AMOTL2	6
AMPD1	6
AMPD2	3
AMPD3	8
AMPH	8
AMT	6
AMY1C	2
AMZ1	3
AMZ2	1
AMZ2P1	1
ANAPC1	7
ANAPC10	7
ANAPC11	5
ANAPC13	7
ANAPC16	6
ANAPC2	3
ANAPC4	1
ANAPC5	5
ANAPC7	3
ANG	6
ANGEL1	4
ANGEL2	1
ANGPT1	9
ANGPT2	3
ANGPT4	2
ANGPTL1	9
ANGPTL2	2
ANGPTL3	1
ANGPTL4	5
ANGPTL6	1
ANK1	9
ANK2	5
ANK3	7
ANKAR	10
ANKDD1A	5
ANKFN1	4
ANKFY1	7
ANKH	4
ANKHD1	5
ANKHD1-EIF4EBP3	9
ANKIB1	4
ANKK1	4
ANKLE1	1
ANKLE2	4
ANKMY1	3
ANKMY2	4
ANKRA2	8
ANKRD10	4
ANKRD11	8
ANKRD12	7
ANKRD13A	4
ANKRD13B	7
ANKRD13C	6
ANKRD13D	3
ANKRD16	1
ANKRD17	10
ANKRD18A	6
ANKRD18B	4
ANKRD19P	5
ANKRD2	5
ANKRD20A2	3
ANKRD20A5P	3
ANKRD20A8P	2
ANKRD20A9P	4
ANKRD22	5
ANKRD23	1
ANKRD24	10
ANKRD26	9
ANKRD27	8
ANKRD28	9
ANKRD29	8
ANKRD30BP2	10
ANKRD32	5
ANKRD33	1
ANKRD33B	1
ANKRD34A	3
ANKRD34B	1
ANKRD35	5
ANKRD36	6
ANKRD36B	5
ANKRD36BP1	8
ANKRD36BP2	10
ANKRD37	5
ANKRD39	7
ANKRD40	4
ANKRD42	8
ANKRD43	5
ANKRD44	5
ANKRD46	6
ANKRD49	6
ANKRD5	7
ANKRD50	10
ANKRD52	2
ANKRD53	1
ANKRD54	3
ANKRD55	10
ANKRD57	10
ANKRD58	9
ANKRD6	5
ANKRD65	2
ANKRD7	2
ANKRD9	2
ANKS1A	8
ANKS3	1
ANKS4B	10
ANKS6	1
ANKZF1	4
ANLN	4
ANO10	4
ANO2	2
ANO3	8
ANO4	6
ANO5	2
ANO6	8
ANO7	9
ANO8	6
ANO9	3
ANP32A	6
ANP32A-IT1	5
ANP32B	10
ANP32C	10
ANP32D	4
ANP32E	6
ANPEP	3
ANTXR1	5
ANTXR2	7
ANXA1	2
ANXA10	1
ANXA11	9
ANXA13	6
ANXA2	7
ANXA2P1	7
ANXA2P3	4
ANXA3	7
ANXA4	6
ANXA5	4
ANXA6	8
ANXA7	5
ANXA8L2	5
ANXA9	5
AOC2	1
AOC3	3
AOC4	6
AOX1	4
AP1AR	4
AP1B1	3
AP1G1	10
AP1G2	3
AP1M1	10
AP1M2	1
AP1S1	3
AP1S2	6
AP1S3	7
AP2A1	10
AP2A2	9
AP2B1	3
AP2M1	3
AP2S1	6
AP3B1	3
AP3B2	10
AP3D1	6
AP3M1	8
AP3M2	1
AP3S1	6
AP3S2	1
AP4B1	7
AP4E1	1
AP4M1	3
AP4S1	7
APAF1	8
APBA1	10
APBA2	4
APBA3	9
APBB1	3
APBB1IP	8
APBB2	9
APBB3	10
APC	4
APC2	5
APCDD1	4
APCS	3
APEH	7
APEX1	4
APEX2	6
APH1A	6
APH1B	7
API5	10
APIP	4
APITD1	3
APLF	3
APLN	5
APLNR	2
APLP1	2
APLP2	10
APOA1	3
APOA1BP	3
APOA2	5
APOA4	1
APOA5	5
APOB	4
APOBEC1	3
APOBEC2	5
APOBEC3A	2
APOBEC3B	4
APOBEC3C	6
APOBEC3D	9
APOBEC3F	10
APOBEC3G	10
APOBEC3H	10
APOBR	2
APOC1	3
APOC2	6
APOC3	6
APOC4	1
APOE	10
APOF	5
APOH	9
APOL1	5
APOL2	1
APOL3	5
APOL4	2
APOL5	5
APOL6	9
APOLD1	8
APOM	5
APOO	5
APOOL	1
APOPT1	7
APP	10
APPBP2	5
APPL1	6
APPL2	4
APRT	3
APTX	7
AQP1	5
AQP10	5
AQP11	5
AQP12A	4
AQP2	5
AQP3	3
AQP5	6
AQP6	6
AQP7	7
AQP7P1	3
AQP8	1
AQP9	6
AQPEP	1
AQR	1
AR	2
ARAF	3
ARAP1	7
ARAP3	3
ARCN1	4
AREG	7
ARF1	6
ARF3	6
ARF4	10
ARF5	6
ARF6	10
ARFGAP1	1
ARFGAP2	3
ARFGAP3	3
ARFGEF1	5
ARFGEF2	8
ARFIP1	5
ARFIP2	2
ARFRP1	7
ARG1	5
ARG2	7
ARGLU1	6
ARHGAP1	1
ARHGAP10	9
ARHGAP11A	1
ARHGAP12	7
ARHGAP15	2
ARHGAP17	10
ARHGAP18	6
ARHGAP19	3
ARHGAP20	9
ARHGAP21	4
ARHGAP22	2
ARHGAP23	10
ARHGAP24	2
ARHGAP26	6
ARHGAP27	4
ARHGAP28	1
ARHGAP29	4
ARHGAP30	2
ARHGAP32	8
ARHGAP33	6
ARHGAP35	4
ARHGAP39	3
ARHGAP4	2
ARHGAP44	9
ARHGAP5	4
ARHGAP9	4
ARHGDIA	3
ARHGDIB	9
ARHGDIG	3
ARHGEF1	3
ARHGEF10	5
ARHGEF10L	5
ARHGEF11	10
ARHGEF12	10
ARHGEF15	5
ARHGEF16	9
ARHGEF17	8
ARHGEF18	1
ARHGEF19	9
ARHGEF2	8
ARHGEF25	3
ARHGEF26	8
ARHGEF3	4
ARHGEF35	9
ARHGEF37	8
ARHGEF38	7
ARHGEF4	8
ARHGEF40	9
ARHGEF5	9
ARHGEF6	9
ARHGEF7	4
ARHGEF9	2
ARID1A	10
ARID1B	9
ARID2	9
ARID3A	10
ARID3B	9
ARID4A	8
ARID4B	8
ARID5A	5
ARID5B	8
ARIH1	10
ARIH2	8
ARL1	7
ARL10	2
ARL11	2
ARL13B	1
ARL15	2
ARL16	7
ARL17A	6
ARL17B	1
ARL2	2
ARL2BP	6
ARL3	1
ARL4A	1
ARL4C	1
ARL4D	4
ARL5A	8
ARL5B	8
ARL6	3
ARL6IP1	6
ARL6IP4	1
ARL6IP5	9
ARL6IP6	8
ARL8A	8
ARL8B	8
ARMC1	10
ARMC10	1
ARMC2	1
ARMC4	10
ARMC5	1
ARMC6	3
ARMC7	1
ARMC8	6
ARMC9	1
ARMCX3	4
ARMCX4	9
ARMCX5	7
ARMCX6	7
ARNT	8
ARNT2	5
ARNTL	8
ARNTL2	5
ARPC1A	4
ARPC1B	3
ARPC2	4
ARPC3	1
ARPC4	6
ARPC4-TTLL3	7
ARPC5	10
ARPC5L	7
ARPM1	1
ARPP19	9
ARRB1	1
ARRB2	10
ARRDC1	10
ARRDC2	7
ARRDC3	8
ARRDC4	4
ARSA	3
ARSB	4
ARSD	6
ARSE	3
ARSF	8
ARSG	7
ARSI	7
ARSJ	6
ARSK	3
ART1	10
ART4	9
ART5	5
ARTN	5
ARV1	1
ARVCF	1
ARX	1
AS3MT	7
ASAH1	4
ASAH2	1
ASAP1	8
ASAP1-IT1	1
ASAP2	4
ASAP3	9
ASB1	3
ASB10	1
ASB11	1
ASB12	8
ASB13	2
ASB16	5
ASB17	2
ASB2	7
ASB3	4
ASB4	9
ASB5	1
ASB6	7
ASB7	10
ASB8	4
ASB9	5
ASCC1	10
ASCC2	3
ASCC3	9
ASCL1	9
ASCL2	10
ASCL3	5
ASF1A	5
ASF1B	6
ASGR1	10
ASGR2	3
ASH1L	10
ASH2L	10
ASIP	7
ASL	7
ASMT	7
ASMTL	1
ASMTL-AS1	2
ASNA1	3
ASNS	4
ASNSD1	2
ASPA	3
ASPDH	2
ASPG	2
ASPH	4
ASPHD1	2
ASPHD2	5
ASPM	5
ASPRV1	1
ASPSCR1	3
ASRGL1	5
ASS1	3
ASTE1	3
ASTL	6
ASTN2	6
ASXL1	8
ASXL2	8
ASXL3	1
ATAD1	9
ATAD2	8
ATAD2B	6
ATAD3A	2
ATAD3B	7
ATAD3C	6
ATAD5	1
ATAT1	7
ATCAY	5
ATE1	8
ATF1	4
ATF2	6
ATF3	8
ATF4	9
ATF5	2
ATF6	6
ATF6B	1
ATF7	7
ATF7IP	9
ATF7IP2	1
ATG10	2
ATG12	1
ATG13	4
ATG14	3
ATG16L1	10
ATG16L2	5
ATG2A	4
ATG2B	8
ATG3	7
ATG4A	8
ATG4B	1
ATG4C	8
ATG4D	8
ATG5	1
ATG7	3
ATG9A	4
ATG9B	10
ATHL1	7
ATIC	7
ATL1	10
ATL2	5
ATM	3
ATMIN	7
ATN1	6
ATOH1	6
ATOH7	2
ATOH8	2
ATOX1	5
ATP10A	9
ATP10B	6
ATP10D	10
ATP11A	10
ATP11B	4
ATP11C	8
ATP12A	7
ATP13A1	3
ATP13A2	3
ATP13A3	5
ATP13A4	2
ATP13A5	2
ATP1A1	4
ATP1A1OS	9
ATP1A2	5
ATP1A3	3
ATP1A4	4
ATP1B1	10
ATP1B2	1
ATP1B3	1
ATP1B4	1
ATP2A1	4
ATP2A2	6
ATP2A3	2
ATP2B1	4
ATP2B2	10
ATP2B3	5
ATP2B4	1
ATP2C1	10
ATP4A	5
ATP5A1	4
ATP5B	4
ATP5C1	3
ATP5D	2
ATP5E	5
ATP5F1	1
ATP5G1	5
ATP5G2	6
ATP5G3	5
ATP5H	5
ATP5I	5
ATP5J	1
ATP5J2	5
ATP5L	5
ATP5O	6
ATP5S	5
ATP5SL	1
ATP6	10
ATP6AP1	9
ATP6AP1L	10
ATP6AP2	4
ATP6V0A1	7
ATP6V0A2	4
ATP6V0A4	8
ATP6V0B	3
ATP6V0C	5
ATP6V0CP3	10
ATP6V0D1	6
ATP6V0E1	4
ATP6V0E2	3
ATP6V1A	6
ATP6V1B1	4
ATP6V1B2	10
ATP6V1C1	7
ATP6V1C2	5
ATP6V1D	3
ATP6V1E1	7
ATP6V1E2	3
ATP6V1F	5
ATP6V1G1	4
ATP6V1G2	2
ATP6V1H	9
ATP7A	10
ATP7B	10
ATP8A1	9
ATP8A2	9
ATP8B1	4
ATP8B2	8
ATP8B3	5
ATP8B4	6
ATP8B5P	10
ATP9A	5
ATP9B	10
ATPAF1	8
ATPAF1-AS1	6
ATPAF2	1
ATPBD4	1
ATPIF1	1
ATR	1
ATRIP	2
ATRN	4
ATRNL1	5
ATRX	6
ATXN1	4
ATXN10	3
ATXN1L	6
ATXN2	8
ATXN2L	8
ATXN3	9
ATXN3L	2
ATXN7	10
ATXN7L1	9
ATXN7L2	6
ATXN7L3	4
ATXN7L3B	3
AUH	7
AUP1	3
AURKA	4
AURKAIP1	1
AURKB	7
AURKC	3
AUTS2	8
AVEN	7
AVIL	2
AVL9	8
AVP	5
AVPI1	9
AVPR1B	4
AVPR2	8
AWAT1	2
AXDND1	7
AXIN1	3
AXIN2	6
AXL	4
AZGP1	10
AZI1	9
AZI2	6
AZIN1	7
AZU1	6
B2M	3
B3GALNT1	5
B3GALNT2	7
B3GALT1	2
B3GALT2	10
B3GALT4	7
B3GALT5	2
B3GALT6	7
B3GALTL	1
B3GAT1	3
B3GAT2	10
B3GAT3	3
B3GNT1	1
B3GNT2	10
B3GNT3	9
B3GNT4	2
B3GNT5	8
B3GNT6	2
B3GNT7	6
B3GNT8	8
B3GNT9	5
B3GNTL1	7
B4GALNT1	7
B4GALNT2	9
B4GALNT3	3
B4GALNT4	3
B4GALT1	7
B4GALT2	7
B4GALT3	8
B4GALT4	1
B4GALT5	8
B4GALT7	3
B9D1	1
B9D2	1
BAALC	6
BAAT	7
BABAM1	3
BACE1	2
BACE2	7
BACH1	6
BACH2	4
BAD	3
BAG1	7
BAG2	7
BAG3	3
BAG4	9
BAG5	7
BAG6	4
BAGE	7
BAGE4	6
BAHCC1	10
BAHD1	9
BAI1	2
BAI2	8
BAIAP2	3
BAIAP2L1	4
BAIAP2L2	9
BAIAP3	4
BAK1	8
BAMBI	9
BANF1	10
BANF2	1
BANK1	5
BANP	7
BAP1	3
BARD1	1
BARHL1	3
BARHL2	2
BASP1	10
BATF	1
BATF2	9
BATF3	7
BAX	2
BAZ1A	8
BAZ1B	10
BAZ2A	10
BAZ2B	8
BBC3	6
BBIP1	1
BBOX1	9
BBS1	9
BBS10	6
BBS12	8
BBS2	10
BBS4	9
BBS5	6
BBS7	8
BBS9	9
BBX	10
BCAM	6
BCAN	5
BCAP29	4
BCAP31	7
BCAR1	3
BCAR3	8
BCAR4	5
BCAS1	6
BCAS2	9
BCAS3	3
BCAS4	2
BCAT1	7
BCAT2	10
BCCIP	3
BCDIN3D	9
BCKDHA	6
BCKDHB	10
BCKDK	4
BCL10	10
BCL11A	6
BCL11B	8
BCL2	6
BCL2A1	9
BCL2L1	4
BCL2L10	2
BCL2L11	9
BCL2L12	10
BCL2L13	4
BCL2L14	10
BCL2L15	4
BCL2L2	3
BCL3	9
BCL6	8
BCL6B	9
BCL7A	10
BCL7B	10
BCL7C	7
BCL9	10
BCL9L	4
BCLAF1	1
BCOR	4
BCORL1	8
BCORP1	5
BCR	3
BCRP2	3
BCS1L	1
BDH1	1
BDH2	1
BDKRB2	2
BDNF	2
BDP1	3
BEAN1	7
BECN1	4
BEND3	1
BEND5	5
BEND6	10
BEND7	7
BEST1	1
BEST2	9
BEST3	10
BEST4	5
BET1	4
BET1L	2
BET3L	8
BEX1	1
BEX2	9
BEX4	2
BEX5	4
BFAR	4
BFSP1	2
BGLAP	1
BGN	6
BHLHA15	1
BHLHB9	7
BHLHE22	6
BHLHE23	6
BHLHE40	8
BHLHE41	10
BHMT	5
BHMT2	3
BICC1	8
BICD1	8
BICD2	8
BID	1
BIK	10
BIN1	10
BIN2	4
BIN3	3
BIRC2	3
BIRC3	9
BIRC5	2
BIRC6	4
BIRC7	4
BIVM	8
BLCAP	2
BLK	4
BLM	5
BLMH	7
BLOC1S1	5
BLOC1S2	5
BLVRA	1
BLVRB	6
BLZF1	4
BMF	8
BMI1	10
BMP1	3
BMP10	6
BMP15	2
BMP2	2
BMP2K	8
BMP3	2
BMP4	3
BMP5	4
BMP6	1
BMP7	1
BMP8B	6
BMPER	10
BMPR1A	10
BMPR2	10
BMS1	7
BMX	6
BNC2	8
BNIP1	7
BNIP2	9
BNIP3	10
BNIP3L	10
BNIPL	6
BOD1	8
BOD1L	6
BOD1P	3
BOK	7
BOLA1	5
BOLA2B	1
BOLA3	1
BOP1	3
BORA	1
BPESC1	8
BPGM	1
BPHL	2
BPI	3
BPIFA4P	2
BPIFB1	4
BPIFB2	10
BPIFB3	9
BPIFB4	8
BPIFB6	10
BPNT1	1
BPTF	9
BRAF	7
BRAP	7
BRAT1	9
BRCA1	6
BRCA2	10
BRCC3	1
BRD1	9
BRD2	6
BRD3	10
BRD4	6
BRD7	1
BRD7P3	3
BRD8	9
BRD9	3
BRDT	9
BRE	4
BRF1	1
BRF2	7
BRI3	8
BRI3BP	1
BRIP1	6
BRIX1	7
BRK1	6
BRMS1	7
BRMS1L	9
BROX	7
BRP44	6
BRP44L	5
BRPF1	3
BRPF3	4
BRS3	9
BRSK1	8
BRSK2	1
BRWD1	4
BRWD1-IT2	8
BRWD3	10
BSCL2	4
BSDC1	8
BSG	10
BSN	5
BSN-AS2	8
BSND	5
BSPRY	2
BST1	9
BST2	4
BTAF1	4
BTBD1	1
BTBD10	4
BTBD11	3
BTBD16	5
BTBD19	9
BTBD2	4
BTBD3	4
BTBD6	6
BTBD7	6
BTBD8	6
BTBD9	1
BTD	4
BTF3	3
BTF3P11	4
BTG1	10
BTG2	10
BTG3	9
BTK	10
BTN1A1	10
BTN2A1	1
BTN2A2	9
BTN2A3P	6
BTN3A1	10
BTN3A2	6
BTN3A3	5
BTNL2	5
BTNL8	9
BTNL9	3
BTRC	3
BUB1	8
BUB1B	9
BUB3	6
BUD13	5
BUD31	3
BVES	4
BYSL	7
BZRAP1	5
BZW1	3
BZW2	9
C10orf10	8
C10orf107	2
C10orf11	2
C10orf111	10
C10orf114	9
C10orf116	1
C10orf118	4
C10orf12	9
C10orf122	5
C10orf125	1
C10orf128	8
C10orf137	7
C10orf140	9
C10orf2	7
C10orf25	1
C10orf26	4
C10orf27	6
C10orf28	7
C10orf32	5
C10orf35	1
C10orf46	10
C10orf47	9
C10orf53	1
C10orf54	6
C10orf57	7
C10orf58	9
C10orf62	7
C10orf67	6
C10orf68	9
C10orf76	1
C10orf81	2
C10orf82	1
C10orf88	8
C10orf91	6
C10orf92	5
C10orf93	10
C10orf95	1
C10orf96	5
C11orf1	1
C11orf10	5
C11orf16	10
C11orf2	9
C11orf20	1
C11orf21	9
C11orf24	1
C11orf30	9
C11orf31	1
C11orf35	3
C11orf36	2
C11orf40	6
C11orf41	8
C11orf42	5
C11orf44	8
C11orf45	7
C11orf46	4
C11orf48	7
C11orf49	4
C11orf51	1
C11orf52	9
C11orf54	10
C11orf57	6
C11orf58	7
C11orf61	4
C11orf63	1
C11orf65	5
C11orf67	1
C11orf68	6
C11orf70	8
C11orf71	1
C11orf73	8
C11orf74	2
C11orf75	1
C11orf80	4
C11orf82	7
C11orf83	1
C11orf84	6
C11orf86	10
C11orf87	3
C11orf88	1
C11orf9	4
C11orf92	5
C11orf93	10
C11orf95	4
C11orf96	8
C12orf10	9
C12orf11	7
C12orf23	4
C12orf24	2
C12orf26	1
C12orf29	1
C12orf32	6
C12orf33	9
C12orf34	6
C12orf35	7
C12orf39	3
C12orf4	1
C12orf40	1
C12orf43	4
C12orf44	3
C12orf45	1
C12orf47	1
C12orf48	1
C12orf49	7
C12orf5	7
C12orf51	8
C12orf52	1
C12orf53	8
C12orf54	2
C12orf56	8
C12orf57	1
C12orf59	10
C12orf60	9
C12orf61	9
C12orf62	1
C12orf65	5
C12orf66	4
C12orf68	8
C12orf69	2
C12orf70	4
C12orf73	1
C12orf75	8
C12orf76	8
C13orf15	4
C13orf16	10
C13orf27	9
C13orf30	1
C13orf33	2
C13orf41	2
C14orf1	6
C14orf101	4
C14orf102	4
C14orf105	4
C14orf109	4
C14orf118	4
C14orf119	4
C14orf126	10
C14orf128	9
C14orf129	8
C14orf132	8
C14orf133	8
C14orf135	8
C14orf142	7
C14orf149	7
C14orf159	5
C14orf162	1
C14orf166	1
C14orf167	8
C14orf169	2
C14orf182	8
C14orf2	5
C14orf21	7
C14orf28	9
C14orf33	5
C14orf34	10
C14orf37	8
C14orf39	2
C14orf43	6
C14orf45	4
C14orf49	2
C14orf79	3
C14orf80	1
C14orf81	2
C14orf91	7
C14orf93	9
C15orf17	3
C15orf2	10
C15orf23	9
C15orf24	3
C15orf26	7
C15orf27	4
C15orf29	10
C15orf37	3
C15orf38	1
C15orf38-AP3S2	10
C15orf39	1
C15orf40	5
C15orf41	3
C15orf42	6
C15orf44	8
C15orf48	4
C15orf5	1
C15orf52	7
C15orf56	1
C15orf57	7
C15orf59	10
C15orf61	5
C15orf62	8
C15orf63	6
C16orf11	1
C16orf13	7
C16orf3	5
C16orf42	7
C16orf45	10
C16orf48	3
C16orf5	4
C16orf52	7
C16orf53	7
C16orf55	1
C16orf57	9
C16orf58	6
C16orf59	1
C16orf61	6
C16orf62	2
C16orf7	2
C16orf70	3
C16orf72	9
C16orf73	2
C16orf74	6
C16orf78	2
C16orf79	2
C16orf80	4
C16orf82	5
C16orf86	9
C16orf87	4
C16orf88	5
C16orf89	8
C16orf92	2
C16orf93	1
C16orf95	1
C17orf100	4
C17orf101	1
C17orf103	2
C17orf105	10
C17orf108	5
C17orf110	1
C17orf28	3
C17orf39	9
C17orf42	7
C17orf46	10
C17orf48	10
C17orf49	2
C17orf50	2
C17orf51	1
C17orf53	9
C17orf56	7
C17orf57	5
C17orf58	8
C17orf59	1
C17orf61	6
C17orf62	3
C17orf63	8
C17orf64	9
C17orf65	10
C17orf67	1
C17orf69	8
C17orf70	3
C17orf72	2
C17orf74	5
C17orf75	7
C17orf76	10
C17orf76-AS1	6
C17orf77	1
C17orf79	1
C17orf80	7
C17orf81	1
C17orf85	2
C17orf87	9
C17orf88	6
C17orf89	1
C17orf90	3
C17orf96	6
C17orf97	10
C17orf98	8
C17orf99	3
C18orf1	8
C18orf10	6
C18orf12	5
C18orf15	7
C18orf18	1
C18orf19	8
C18orf21	1
C18orf23	6
C18orf25	7
C18orf32	6
C18orf45	10
C18orf49	4
C18orf54	10
C18orf55	1
C18orf56	5
C18orf8	3
C19orf12	7
C19orf18	4
C19orf2	3
C19orf20	3
C19orf21	3
C19orf22	3
C19orf23	2
C19orf24	1
C19orf25	7
C19orf26	9
C19orf28	1
C19orf29	6
C19orf33	1
C19orf34	5
C19orf38	5
C19orf39	1
C19orf40	3
C19orf42	7
C19orf43	4
C19orf44	1
C19orf46	1
C19orf47	9
C19orf48	9
C19orf50	2
C19orf51	8
C19orf52	4
C19orf53	2
C19orf55	5
C19orf56	7
C19orf57	6
C19orf59	2
C19orf6	9
C19orf60	5
C19orf66	6
C19orf67	9
C19orf68	1
C19orf69	1
C19orf70	5
C19orf71	3
C19orf73	6
C19orf75	2
C19orf76	2
C19orf77	9
C19orf79	5
C19orf80	3
C1D	8
C1GALT1	8
C1GALT1C1	9
C1QA	8
C1QB	4
C1QBP	3
C1QC	3
C1QL1	2
C1QL2	2
C1QL3	1
C1QTNF1	4
C1QTNF2	2
C1QTNF3	8
C1QTNF4	6
C1QTNF5	2
C1QTNF6	1
C1QTNF7	1
C1QTNF9B	2
C1R	1
C1RL	8
C1S	9
C1orf100	6
C1orf105	10
C1orf106	9
C1orf109	10
C1orf111	2
C1orf112	5
C1orf114	2
C1orf115	10
C1orf116	9
C1orf122	7
C1orf123	1
C1orf124	7
C1orf127	10
C1orf131	9
C1orf133	9
C1orf135	5
C1orf144	1
C1orf145	1
C1orf150	8
C1orf158	6
C1orf159	9
C1orf162	7
C1orf168	8
C1orf170	5
C1orf172	9
C1orf173	2
C1orf174	1
C1orf177	10
C1orf180	6
C1orf182	5
C1orf183	1
C1orf186	5
C1orf187	5
C1orf190	9
C1orf192	2
C1orf194	6
C1orf198	1
C1orf201	10
C1orf204	9
C1orf21	1
C1orf210	2
C1orf212	1
C1orf213	1
C1orf216	2
C1orf226	9
C1orf228	2
C1orf229	6
C1orf27	1
C1orf31	1
C1orf35	7
C1orf38	9
C1orf43	4
C1orf49	9
C1orf50	1
C1orf51	6
C1orf52	7
C1orf53	1
C1orf54	1
C1orf55	7
C1orf56	1
C1orf61	9
C1orf63	7
C1orf64	6
C1orf70	1
C1orf74	8
C1orf85	3
C1orf86	3
C1orf88	8
C1orf9	5
C1orf93	10
C1orf94	9
C1orf95	3
C1orf96	5
C2	10
C20orf103	4
C20orf106	2
C20orf107	2
C20orf108	4
C20orf11	3
C20orf111	4
C20orf112	4
C20orf132	5
C20orf141	5
C20orf144	5
C20orf151	4
C20orf152	8
C20orf160	4
C20orf165	1
C20orf173	1
C20orf177	5
C20orf194	10
C20orf195	9
C20orf196	7
C20orf197	2
C20orf20	7
C20orf201	5
C20orf202	9
C20orf24	4
C20orf26	2
C20orf27	10
C20orf29	5
C20orf3	9
C20orf30	10
C20orf4	10
C20orf43	7
C20orf46	10
C20orf54	7
C20orf7	1
C20orf72	2
C20orf79	8
C20orf85	2
C20orf94	10
C20orf96	5
C21orf104	6
C21orf119	1
C21orf128	6
C21orf15	9
C21orf2	3
C21orf30	7
C21orf33	5
C21orf37	6
C21orf49	4
C21orf54	2
C21orf56	3
C21orf58	6
C21orf59	2
C21orf62	2
C21orf63	6
C21orf67	8
C21orf71	6
C21orf81	5
C21orf88	5
C21orf90	2
[truncated: 15,900 more rows]
